# Supplementary material for: Design of platform trials with a change in the control treatment arm
Source: Biometrics. 2025 Jun 20;81(2):ujaf073. doi: 10.1093/biomtc/ujaf073 (PMC12204708; doi:10.1093/biomtc/ujaf073)
Supplement: ujaf073_Supplemental_Files — Web Appendices, data and code referenced in Sections 2, 3, 4, 5, 6 are available with this paper at the Biometrics website on Oxford Academic. [file ujaf073_supplemental_files.zip]

Archive with 2 entries (2 files):
- Supplementary Materials for Design of platform trials with a change in the control treatment arm by Peter Greenstreet, et al.pdf
- Supplementary Materials.zip
